# Supplementary material for: A Novel Intraoperative CT Navigation System for Spinal Fusion Surgery in Lumbar Degenerative Disease: Accuracy and Safety of Pedicle Screw Placement
Source: J Clin Med. 2024 Apr 4;13(7):2105. doi: 10.3390/jcm13072105 (PMC11012415; doi:10.3390/jcm13072105)
Supplement: Supplementary file 1 [file jcm-13-02105-s001.zip]

Archive with 1 entries (1 files):
- jcm-2910341-supplementary.mov
